# Supplementary material for: Phage Therapy in Combating Multidrug-Resistant Gram-Negative Pathogens: A Scoping Review
Source: Pharmaceuticals (Basel). 2026 May 3;19(5):727. doi: 10.3390/ph19050727 (PMC13209962; doi:10.3390/ph19050727)
Supplement: Supplementary file 1 [file pharmaceuticals-19-00727-s001.zip]

Archive with 1 entries (1 files):
- pharmaceuticals-4235600-supplementary.pdf
